# Supplementary material for: Familial Hypercholesterolemia Genetic Variations and Long-Term Cardiovascular Outcomes in Patients with Hypercholesterolemia Who Underwent Coronary Angiography
Source: Genes (Basel). 2021 Sep 14;12(9):1413. doi: 10.3390/genes12091413 (PMC8467756; doi:10.3390/genes12091413)
Supplement: Supplementary file 1 [file genes-12-01413-s001.zip]

Archive with 1 entries (1 files):
- genes-1307257-supplementary.pdf
